# Supplementary material for: Pro-Inflammatory Priming of the Brain: The Underlying Cause of Parkinson’s Disease
Source: Int J Mol Sci. 2023 Apr 27;24(9):7949. doi: 10.3390/ijms24097949 (PMC10178666; doi:10.3390/ijms24097949)
Supplement: Supplementary file 1 [file ijms-24-07949-s001.zip]

Archive with 1 entries (1 files):
- ijms-2338779-supplementary.pdf
